# Supplementary material for: The Germination and Growth of Two Strains of Bacillus cereus in Selected Hot Dishes After Cooking
Source: Foods. 2025 Jan 9;14(2):194. doi: 10.3390/foods14020194 (PMC11764521; doi:10.3390/foods14020194)
Supplement: Supplementary file 1 [file foods-14-00194-s001.zip]

Archive with 2 entries (2 files):
- Kameník et al_2024_Supplementary File S1.pdf
- Kameník et al_2024_Table S1.pdf
